# Supplementary material for: 18F-FDG silicon photomultiplier PET/CT: A pilot study comparing semi-quantitative measurements with standard PET/CT
Source: PLoS One. 2017 Jun 5;12(6):e0178936. doi: 10.1371/journal.pone.0178936 (PMC5459477; doi:10.1371/journal.pone.0178936)
Supplement: S1 Dataset — (XLS) [file pone.0178936.s001.xls]

## Sheet: SUV and time
	scanner	UT STD	UT DMI	Primary tumor STD		Primary tumor DGT		DGT no TOF		Lesion 1 STD		Lesion 1 DGT		DGT NO TOF		Lesion 2 STD		Lesion 2 DGT		DGT NO TOF	DGT NO TOF	Lesion 3 STD		Lesion 3 DGT		DGT NO TOF		Lesion 4 DGT		LESION 4 NO TOF		Lesion 5 DGT		LESION 5 NO TOF		Lesion 6 DGT		LESION 6 NO TOF		Lesion 7 DGT		LESION 7 NO TOF		Lesion 8 DGT		LESION 8 NO TOF		Lesion 9 DGT
				SUV max	SUV mean	SUV max	SUV mean	SUV max	SUV mean	SUV max	SUV mean	SUV max	SUV mean	SUV max	SUV mean	SUV max	SUV mean	SUV max	SUV mean	SUV max	SUV mean	SUV max	SUV mean	SUV max	SUV mean	SUV amx	SUV mean	SUV max	SUV mean	SUV MAX	SUV MEAN	SUV max	SUV mean	SUV MAX	SUV MEAN	SUV max	SUV mean	SUV MAX	SUV MEAN	SUV max	SUV mean	SUV MAX	SUV MEAN	SUV max	SUV mean	SUV MAX	SUV MEAN	SUV max	SUV mean
1	600	62.3	111.6	11.75	7.23	18.1	7.85	12.53	7.68
2	690	60.2	123.5
3	600	78.6	126	8.14	6.63	9.75	7.01	8.44	6.49	10.67	6.65	14.21	7.33	11.96	7.02	13.74	7.08	13.4	6.17	12.65	7.24	14.49	9.1	15.53	10.26	14.7
4	690	43.3	91.4
5	600	61.6	107.4	3.53	1.54	5.16	1.48	3.7	1.33	6.99	2.68	7.91	2.89	7		5.72	2.67	6.84	2.98	6.48	2.83	5.49	3.41	7.63	3.6	6	3.65
6	690	74.8	112.8	3.68	2.29	7.92	3.29	5.27	3.28	2.73	1.97	4.47	1.99	3.54	2.11
7	690	85.9	142.2	8.77	6.43	9.64	7.2	8.86	5.92
8	690	65.6	98.5	9.76	6.35	16.46	10.5	13.92	8.69	6.56	3.66	8.16	5.2	6.68	4.13	7.2	3.11	13.05	4.91	8.5	4.05	8.22	5.13	11.63	7.03	10.77	6.62
9	690	69.8	104.6	1.22	0.88	6.54	1.03	2.26	0.94	5.06	1.93	12.28	4.14	9.35	3.48	11.52	6.81	16.52	8.07	13.64	7.17	14.21	7.65	15.76	9.99	14.82	6.62
10	690	73.6	127.5
11	690	70.1	109.2	4.67	1.74	16.07	2.37	6.86	1.91	4.35	3.47	4.23	2.86	3.75	2.80	7.4	4.54	9.35	5.53	8.11	5.39	8.17	2.35	20.75	2.82	10.12	2.61	1.37	0.65	0.77		5.69	1.95	3.26	1.61	2.44	1.03	1.4	0.92	3.52	1.36	2.16	1.23	4.63	1.4	2.53	1.26	2.74	1.14
12	600	72.6	102.5	9.16	4.4	14.33	5.26	10.95	4.54																			3.14	0.79	1.38	0.76	1.72	0.63	1.47	0.73
13	690	47.3	84.4	14.21	7.65	15.76	9.99	14.82	6.62																			2.89	1.19	1.8		7.34	2.27	3.94	2.06	0.77	0.57	0.76	0.61	0.91	0.53	0.76	0.59
14	690	67.1	95.8
15	600	54.4	84.8	7.47	3.16	6.63	1.76	4.14	1.49	8.47	4.01	9.34	3.87	8.6		7.43	4.22	10.96	4.75	8.13	4.2	7.84	2.93	12.29	3.51	8.1	3.11
16	690	49.7	124.8	17.36	11.72	24.85	18.66	23.6	17.33
17	690	53.4	96.7	2.36	1.54	2.6	1.65	2.24	1.59	1.71	1	1.73	1.03	1.72														1.53	0.63	0.73	0.47
18	690	58.4	86.4	6.48	3.26	9.53	4.38	7.46	3.73	2.03	1.33	3.04	1.31	2.12	1.25	2.19	1.41	2.31	1.44	1.9	1.21							0.59	0.36			0.87	0.36
19	690	71.6	107.9	11.09	7.54	15.32	9.59	14.14	7.11	9.08	4.85	11.14	5.23	9.45	4.97	7.69	4.49	9.14	5.53	8.2	5.39	5.83	2.9	12.36	2.77	6.61	2.52	3.41	1.75	2.27	1.31
20	690	46.2	74.4	5.93	4.82	7.54	6.27	7.41	5.67	5.57	2.34	10.15	5.24	8.15	4	3.65	2.43	6.83	3.08	3.98	2.01	3.74	2.27	5.8	2.05	3.8	2.03
21	690	49.5	102.7
22	690	73.2	103.1	5.99	3.14	13.33	3.72	8.03	3.08	8.38	5.05	23.01	8.72	15.8	7.5	10.5	4.99	12.79	7.94	10.95	7.07
23	690	59.5	94.5	4.62	3.35	8.3	5.74	7.57	5.36	2.11	1.53	2.31	0.96	2.1	1.23	3.98	2.8	4.95	2.75	4.1	1.95	2.89	2.07	2.79	1.89	2.42	1.25
24	690	46.5	96.3	5.69	2.14	15.69	2.69	6.46	2	9.8	5.56	12.1	7.56	9.78	6.28	9.93	5.23	12.04	7.35	10.3	6.33	5.63	3.43	6.07	3.6	5.8	3.21	5.53	2.43	3.97	2.17
25	690	45.8	86.1
26	600	61.4	92.4	6.51	2.56	7.71	2.56	5.57	2.53	2.82	1.38	10	1.53	3.83	1.46													4.93	1.03	2.04	0.92
27	690	65.1	89.3	3.02	2.5	3.12	2.57	2.95	2.46	5.5	2.26	8.42	2.35	6.2	2.46	4.86	3.46	6.73	3.36	5.2	1.86	2.47	1.12	5.06	1.26	3	1.1
28	690	75.6	124.9
29	690	57.8	81.7	2.27	1.83	2.43	1.79	2.34	1.93	2	1.53	2.25	1.61	2.06	1.27	2.4	2.05	2.74	2.15	2.5	1.89	2.34	1.83	2.38	1.58	2.35	1.81	1.63	0.87	1.12	0.71
30	600	55.3	99.7	6.64	2.73	11.45	3.61	7.56	3.32	2.88	1.29	6.86	1.28	4.11	1.67	2.57	1.58	4.98	2.19	3.76	2.18	2.67	1.7	3.92	1.79	2.93	1.82	3.53	0.79	1.51	0.77
31	600	65.3	112
32	690	68.7	91.6	9.12	6.67	7.89	5.46	7.26	2.66	2.37	1.62	2.33	1.61	1.98	1.25	2.74	1.83	3.97	1.82	2.76	1.71	1.7	1.05	2.87	1.22	2.01	1.09
33	690	112.6	137.2	2.81	1.44	2.91	1.54	2.23	1.36
34	690	57.4	112.2	1.7	1.05	2.87	1.22	2.01	1.09
35	600	64.7	85.8	9.06	6.29	9.81	6	9		7.56	4.48	10.95	4.71	8.99	4.95	6.48	3.24	7.87	3.5	6.67	3.38	9.11	3.51	11.95	4.15	9.98	8.11	6.29	1.35	2.7	1.3
36	600	80.7	108.9	3.15	2.19	2.34	1.31	2
37	690	54.8	74.5
38	690	64.2	109.7	5.24	4.12	6.76	4.78	5.42	4.15
39	690	61.7	135.4	6.66	4.63	8.25	5.85	6.8	3.38	7.81	3.79	8.27	6.3	7.67	5.47	4.3	2.98	4.92	3.12	4.5	2.66	3.68	1.43	5.18	2.11	3.82	1.53
40	690	84.4	101.9
41	690	71.5	89.5	7.35	4.63	8.56	5.9	8.10	5.33	1.53	1.05	2.25	0.88	1.91	0.94													1.33	0.65	1.2	0.63	1.69	0.77	1.36	0.7	1.39	0.52	1.15	0.55
42	690	51.5	71.2	10.84	8.56	11.95	10.09	10.92	8.37	9.38	6.29	12.85	7.68	10.95	4.65	3.35	2.3	8.15	2.27	3.59	1.93	4.16	2.12	11.11	2.84	6.69	2.81	6.09	1.59	3.06	1.41	7.34	2.24	4.61	2.67	6.05	1.25	1.86	0.85
43	690	51	82.7	6.72	2.55	9.27	4.06	8.06	4.06	2.49	1.72	5.03	2.06	2.79	1.60	2.36	1.49	3.46	1.75	2.43	1.44	4.83	3.35	6.52	3.7	6.2	3.96
44	600	68.8	101.8
45	600	66.6	115	10.92	6.53	14.11	10.95	12.63	9.83	9.42	4.88	11.58	5	9.89	4.79	10.42	5.93	12.99	9.06	11.95	6.79	10.47	7.31	12.77	9.7	11.79	9.01	4.94	1.4	2.21	1.45	4.94	1.19	2.05	0.92
46	690	59.4	80	5.1	1.81	5	1.88	4.2	1.65
47	690	77.1	123.8	4.25	3.34	7.27	3.92	4.69	2.56	6.98	3.57	7.55	3.77	7	3.34	3.07	2.07	6.99	2.29	4.07	1.99	4.17	2.46	9.9	3.6	6.43	2.65
48	690	55.6	81.1	8.93	6.1	12.14	8.83	11.37	9.11	7.46	5	11.68	8.27	10.67	7.70	5.67	2.62	13.35	4.43	10.2	4.41	4.14	2.03	9.65	3.49	6.18	3.07
49	600	50.1	89
50	600	96.2	119.5	2.43	1.1	2.36	1.62	2.1	2.09
[truncated: 64 more columns]
